# Supplementary material for: The Endocannabinoid System in the Mediterranean Mussel Mytilus galloprovincialis: Possible Mediators of the Immune Activity?
Source: Int J Mol Sci. 2021 May 7;22(9):4954. doi: 10.3390/ijms22094954 (PMC8125337; doi:10.3390/ijms22094954)
Supplement: Supplementary file 1 [file ijms-22-04954-s001.zip]

Archive with 1 entries (1 files):
- ijms-1198124-supplementary.xlsx
