# Supplementary material for: The Endocannabinoid System in the Mediterranean Mussel Mytilus galloprovincialis: Possible Mediators of the Immune Activity?
Source: Int J Mol Sci. 2021 May 7;22(9):4954. doi: 10.3390/ijms22094954 (PMC8125337; doi:10.3390/ijms22094954)
Supplement: Supplementary file 1 [file ijms-22-04954-s001.zip › ijms-1198124-supplementary.xlsx]

## Sheet: Sheet S1
Species	CNR1 Homo Sapiens (Enter Query Sequence)	IDENTITY %	Accession namber	CNR2 Homo Sapiens (Enter Query Sequence)	IDENTITY %	Accession namber	TRPV1 Homo Sapiens (Enter Query Sequence)	IDENTITY %	Accession namber	NAPE-PDL Homo Sapiens (Enter Query Sequence)	IDENTITY %	Accession	FAAH Homo Sapiens (Enter Query Sequence)	IDENTITY %
	Sequences producing significant alignments (Max Identity)			Sequences producing significant alignments (Max Identity)			Sequences producing significant alignments (Max Identity)			Sequences producing significant alignments (Max Identity)			Sequences producing significant alignments (Max Identity)
HUMAN	cannabinoid receptor 1 isoform a [Homo sapiens]	1	NP_057167.2	cannabinoid receptor 2 [Homo sapiens]	1	NP_001832.1	vanilloid receptor 1 [Homo sapiens]	1	CAB95729.1	N-acyl-phosphatidylethanolamine-hydrolyzing phospholipase D [Homo sapiens]	1	NP_945341.3	fatty-acid amide hydrolase 1 [Homo sapiens]	1
Homo sapiens
MOUSE	cannabinoid receptor 1 [Mus musculus]	0.97	NP_031752.1	cannabinoid receptor 2 [Mus musculus]	0.83	NP_034054.3	transient receptor potential cation channel subfamily V member 1 [Mus musculus]	0.87	NP_001001445.1	N-acyl-phosphatidylethanolamine-hydrolyzing phospholipase D [Mus musculus]	0.89	NP_848843.1	Fatty acid amide hydrolase [Mus musculus]	0.84
Mus musculus
AVES	cannabinoid receptor 1 (brain) [Gallus gallus]	0.93	NP_001033741.1	PREDICTED: cannabinoid receptor 2 [Gallus gallus]	0.5	XP_004947955.1	transient receptor potential cation channel subfamily V member 1 [Gallus gallus]	0.68	NP_989903.1	N-acyl-phosphatidylethanolamine-hydrolyzing phospholipase D precursor [Gallus gallus]	0.81	NP_001025901.1	PREDICTED: fatty-acid amide hydrolase 1 [Gallus gallus]	0.58
Gallus gallus
AMPHIBIA	PREDICTED: cannabinoid receptor 1 [Xenopus (Silurana) tropicalis]	0.99	NP_001079173.1	PREDICTED: cannabinoid receptor 2 [Xenopus (Silurana) tropicalis]	0.51	XP_002938788.1	transient receptor potential cation channel subfamily V member 1 [Xenopus (Silurana) tropicalis]	0.62	NP_001243521.1	PREDICTED: N-acyl-phosphatidylethanolamine-hydrolyzing phospholipase D isoform X1 [Xenopus (Silurana) tropicalis]	0.76	XP_012815461.1	fatty acid amide hydrolase, gene 2 [Xenopus (Silurana) tropicalis]	0.55
Xenopus silurana
FUGU	PREDICTED: cannabinoid receptor type 1A [Takifugu rubripes]	0.73	XP_003971857.1	PREDICTED: cannabinoid receptor 2 [Takifugu rubripes]	0.48	XP_003965706.2	PREDICTED: transient receptor potential cation channel subfamily V member 4 [Takifugu rubripes]	0.51	XP_003975033.1	PREDICTED: N-acyl-phosphatidylethanolamine-hydrolyzing phospholipase D isoform X2 [Takifugu rubripes]	0.67	XP_011611681.1	PREDICTED: fatty-acid amide hydrolase 1-like [Takifugu rubripes]	0.63
Takifugu rubripes
TETRAODON	unnamed protein product [Tetraodon nigroviridis]	0.73	CAG09211.1	unnamed protein product [Tetraodon nigroviridis]	0.5	CAG10478.1	unnamed protein product [Tetraodon nigroviridis]	0.47	CAG08523.1	unnamed protein product [Tetraodon nigroviridis]	0.69	CAF97216.1	unnamed protein product [Tetraodon nigroviridis]	0.6
Tetraodon nigroviridis
ZEBRAFISH	cannabinoid receptor 1 [Danio rerio]	0.71	NP_997985.1	PREDICTED: cannabinoid receptor 2 isoform X1 [Danio rerio]	0.44	XP_005158430.1	PREDICTED: transient receptor potential cation channel subfamily V member 4 isoform X1 [Danio rerio]	0.52	XP_009299581.1	PREDICTED: N-acyl-phosphatidylethanolamine-hydrolyzing phospholipase D isoform X1 [Danio rerio]	0.65	XP_005164952.1	fatty-acid amide hydrolase 1 [Danio rerio]	0.52
Dario rerio
ASCIDIACEA	cannabinoid receptor [Ciona intestinalis]	0.29	NP_001027653.1	PREDICTED: cannabinoid receptor isoform X1 [Ciona intestinalis]	0.27	XP_009862343.1	PREDICTED: transient receptor potential cation channel subfamily V member 6 [Ciona intestinalis]	0.25	XP_002131560.1	PREDICTED: uncharacterized protein LOC100178821 [Ciona intestinalis]	0.41	XP_002124850.3	PREDICTED: fatty-acid amide hydrolase 1-like [Ciona intestinalis]	0.4
Ciona intestinalis
LEPTOCARDII	hypothetical protein BRAFLDRAFT_236098 [Branchiostoma floridae]	0.3	XP_002602097.1	hypothetical protein BRAFLDRAFT_236098 [Branchiostoma floridae]	0.34	XP_002602097.1	hypothetical protein BRAFLDRAFT_76035 [Branchiostoma floridae]	0.28	XP_002601745.1	hypothetical protein BRAFLDRAFT_87472 [Branchiostoma floridae]	0.46	XP_002589000.1	hypothetical protein BRAFLDRAFT_235900 [Branchiostoma floridae]	0.48
Branchiostoma floridae
ECHINOIDEA	PREDICTED: D(2) dopamine receptor A-like [Strongylocentrotus purpuratus]	0.24	XP_011666648.1	PREDICTED: D(1) dopamine receptor [Strongylocentrotus purpuratus]	0.27	XP_003727423.1	PREDICTED: transient receptor potential cation channel subfamily V member 6 [Strongylocentrotus purpuratus]	0.25	XP_011668037.1	PREDICTED: N-acyl-phosphatidylethanolamine-hydrolyzing phospholipase D isoform X3 [Strongylocentrotus purpuratus]	0.62	XP_011668029.1	PREDICTED: fatty-acid amide hydrolase 2 [Strongylocentrotus purpuratus]	0.28
Strongylocentrotus purpuratus
MOLLUSCA	PREDICTED: cannabinoid receptor 1-like [Aplysia californica]	0.3	XP_012943221.1	octopamine receptor [Aplysia californica]	0.27	NP_001191606.1	PREDICTED: transient receptor potential cation channel subfamily V member 5-like isoform X1 [Aplysia californica]	0.27	XP_005107388.1	PREDICTED: N-acyl-phosphatidylethanolamine-hydrolyzing phospholipase D-like isoform X3 [Aplysia californica]	0.57	XP_005109823.1	PREDICTED: vitamin D3 hydroxylase-associated protein-like [Aplysia californica]	0.41
Aplysia californica
MOLLUSCA	hypothetical protein LOTGIDRAFT_116779 [Lottia gigantea]	0.29	XP_009053612.1	hypothetical protein LOTGIDRAFT_183801 [Lottia gigantea]	0.27	XP_009063646.1	hypothetical protein LOTGIDRAFT_216486 [Lottia gigantea]	0.28	XP_009056514.1	hypothetical protein LOTGIDRAFT_230443 [Lottia gigantea]	0.32	XP_009046459.1	hypothetical protein LOTGIDRAFT_237604 [Lottia gigantea]	0.41
Lottia gigantea
ANNELIDA	hypothetical protein CAPTEDRAFT_18906 [Capitella teleta]	0.27	ELT87058.1	hypothetical protein CAPTEDRAFT_198874 [Capitella teleta]	0.28	ELT87495.1	hypothetical protein CAPTEDRAFT_175814 [Capitella teleta]	0.27	ELU12122.1	hypothetical protein CAPTEDRAFT_102596 [Capitella teleta]	0.54	ELT88801.1	hypothetical protein CAPTEDRAFT_225540 [Capitella teleta]	0.38
Capitella teleta
ARTHROPOA	PREDICTED: adenosine receptor A2b isoform X1 [Orussus abietinus]	0.28	XP_012278711.1	Family of seven-transmembrane G rhodopsin [Orussus abietinus]	0.26	XP_012272428.1	PREDICTED: transient receptor potential cation channel subfamily V member 5 [Orussus abietinus]	0.27	XP_012279047.1	PREDICTED: ryanodine receptor 44F isoform X1 [Orussus abietinus]	0.39	XP_012277132.1	PREDICTED: fatty-acid amide hydrolase 2-A-like isoform X1 [Orussus abietinus]	0.27
Orussus abietinus
NEMATODE	DOPamine receptor [Caenorhabditis elegans]	0.24	NP_001024578.1	SERotonin/octopamine receptor family [Caenorhabditis elegans]	0.21	NP_492273.2	Uncharacterized protein CELE_B0212.5 [Caenorhabditis elegans]	0.28	NP_500372.1	N-Acyl Phosphatidyl Ethanolamine specific phospholipase D (NAPE-PLD) homolog [Caenorhabditis elegans]	0.42	NP_500407.1	Fatty acid amide hydrolase 1 [Caenorhabditis elegans]	0.38
Caenorhabditis elegans
CNIDARIAN	PREDICTED: histamine H2 receptor-like [Hydra vulgaris]	0.26	XP_004209197.2	PREDICTED: alpha-2B adrenergic receptor-like [Hydra vulgaris]	0.23	XP_012558151.1	PREDICTED: transient receptor potential cation channel subfamily A member 1-like [Hydra vulgaris]	0.22	XP_012565640.1	PREDICTED: N-acyl-phosphatidylethanolamine-hydrolyzing phospholipase D-like [Hydra vulgaris]	0.44	XP_002162760.3	PREDICTED: glutamyl-tRNA(Gln) amidotransferase subunit A, chloroplastic/mitochondrial-like isoform X1 [Hydra vulgaris]	0.31
Hyra vulgaris
Here is a sample blast result from BLAST on the NCBI site, (using a Human sequence as a query)‏
